# Supplementary material for: Aquaculture facility-specific microbiota shape the zebrafish gut microbiome
Source: Anim Microbiome. 2026 May 7;8:84. doi: 10.1186/s42523-026-00573-6 (PMC13321582; doi:10.1186/s42523-026-00573-6)
Supplement: Supplementary file 2 — Supplementary Material 2: Statistical analyses for tank water and zebrafish gut microbiomes across aquaculture facilities (R Script). R Markdown script including all code used to run the statistical analyses and produce the figures used in the Evens et al. manuscript [file 42523_2026_573_MOESM2_ESM.rmd]

---
title: "Statistical analyses for tank water and zebrafish gut microbiomes across aquaculture facilities"
author: "Evens, KC, Bakke, I, & Bohannan, BJM - Aquaculture facility-specific microbiota shape the zebrafish gut microbiome"
date: "2025-10-13"
output: html_document
---

```{r setup, include=FALSE}
knitr::opts_chunk$set(echo = TRUE, message = FALSE, warning = FALSE)
```

This document includes all statistical analyses for the *Evens et al.* manuscript. Due to the random iterative nature of some methods, figure parameters may show minor variation between runs, but the main findings are unaffected.


Load necessary libraries. 
```{r library load, echo = TRUE}
library("phyloseq")
library("ggplot2")
library("vegan")
library("dplyr")
library("tibble")
library("ggpubr")
library("gridExtra")
library("pairwiseAdonis")
library("microbiome")
library("FEAST")
library("kableExtra")
library("fantaxtic")
library("grid")
library("microViz")
library("tidyverse")
library("ggnested")
library("lme4")
library("lmerTest")
library("emmeans")

```

# Data upload
Load phyloseq object into working environment. The phyloseq object (in RDS file format) is included as supplementary file information. 

```{r upload phyloseq object, echo = TRUE}
ps.22 <- readRDS("SupplementaryMaterials4.rds")

#remove negative control samples
ps.22 <- ps_filter(ps.22, Sample_Type != "CONTROL")

#Rename facility names
order = c("Huestis", "ZIRC", "Yaksi", "JutfeltA", "JutfeltB")
sample_data(ps.22)$Facility <- 
  factor(sample_data(ps.22)$FacilityB, levels = order, labels = c("Ore1", "Ore2", "Nor1", "Nor2A", "Nor2B"), ordered = TRUE)

```

# Prune taxa 
```{r prune taxa}

ps.22 = prune_samples(sample_sums(ps.22) > 1000, ps.22)
```

# Defining sample groups and rarefying reads

Split phyloseq objects into two objects containing only either 'water' or 'fish' microbiome samples for separate analyses. An additional phyloseq object containing no samples from the Ore2 facility was created for sensitivity analyses.
```{r split data, echo = TRUE}
# water
ps.22.w <- ps_filter(ps.22, Sample_Type == "water")
meta_water <- as.data.frame(sample_data(ps.22.w))

# fish
ps.22.f <- ps_filter(ps.22, Sample_Type == "fish")
meta_fish <- as.data.frame(sample_data(ps.22.f))

#fish, without facility Ore2
ps.22.noOre2 <- subset_samples(ps.22.f, Facility != "Ore2")
meta_noOre2 <- as.data.frame(sample_data(ps.22.noOre2))

```

Rarefy reads to even depth within sample groups. 
```{r rarefy samples}
# Rarefy water
ps_rare.w <- phyloseq::rarefy_even_depth(ps.22.w, rngseed = 123, replace = FALSE)
# Rarefy fish
ps_rare <- phyloseq::rarefy_even_depth(ps.22.f, rngseed = 123, replace = FALSE)         

# Count taxa
ntaxa(ps_rare.w)
ntaxa(ps_rare)
```
Define color palettes for figure creation .
```{r define color palettes}
locuszoom <- c("#D43f3aff", "#Eea236ff", "#5cb85cff", "#46b8daff", "#9590ff", "#357ebdff", "#b8b8b8ff")
locuszoom_grey <- c("#b8b8b8ff", "#D43f3aff", "#Eea236ff", "#5cb85cff", "#9590ff", "#357ebdff", "#46b8daff")

facility_order <- c("Ore1", "Ore2", "Nor1", "Nor2A", "Nor2B")
facility_colors <- setNames(locuszoom[1:5], facility_order)
```


#### Figure 2 - Water Microbiome Samples Alpha Diversity
Calculate alpha diversity values.
```{r Water - alpha diversity calcs}
# Calculate diversity values
adiv.w <- data.frame(
  "Observed" = phyloseq::estimate_richness(ps.22.w, measures = "Observed"),
  "Shannon" = phyloseq::estimate_richness(ps.22.w, measures = "Shannon"),
  "InvSimpson" = phyloseq::estimate_richness(ps.22.w, measures = "InvSimpson"),
  "Facility" = phyloseq::sample_data(ps.22.w)$Facility)

```

Test for signficance with Kruskal-Wallis rank sum test followed by pairwise comparisons using Wilcoxon rank sum exact test with BH p-value correction. 
```{r Water - test significance Shannon}

kruskal.test(Shannon ~ Facility, data = adiv.w)
pairwise.wilcox.test(adiv.w$Shannon, adiv.w$Facility, p.adjust.method = "BH")

```

```{r Water - test significance InvSimp}

kruskal.test(InvSimpson ~ Facility, data = adiv.w)
pairwise.wilcox.test(adiv.w$InvSimpson, adiv.w$Facility, p.adjust.method = "BH")

```

Create alpha diversity plots. 
```{r Water - set up figures adiv}
## shannon diversity
adiv_plot_water_shan <- adiv.w %>%
  gather(key = metric, value = value, "Shannon") %>%
  mutate(metric = factor(metric, levels = "Shannon")) %>%
  ggplot(aes(x = Facility, y = value, fill = Facility, color = Facility)) +
  theme_bw() +
  theme(panel.grid.major = element_blank(), 
        panel.grid.minor = element_blank(),
        panel.background = element_rect(colour = "black", size= 0.5)) +
  geom_boxplot(width = 0.8, alpha = 0.6, outlier.shape = NA) +
  scale_fill_manual(values = locuszoom) +
  scale_color_manual(values = locuszoom) +
  geom_jitter(height = 0, width = 0.05, size = 1.2, alpha = 0.7) +
  labs(x = "", y = "Shannon index (H)") +
  theme(legend.position="none")+
  scale_x_discrete(labels = c('Ore1', 'Ore2', 'Nor1', 'Nor2A', 'Nor2B'))

## simpson diversity
adiv_plot_water_simp <- adiv.w %>%
  gather(key = metric, value = value, "InvSimpson") %>%
  mutate(metric = factor(metric, levels = "InvSimpson")) %>%
  ggplot(aes(x = Facility, y = value, fill = Facility, color = Facility)) +
  theme_bw() +
  theme(panel.grid.major = element_blank(), 
        panel.grid.minor = element_blank(),
        panel.background = element_rect(colour = "black", size= 0.5)) +
  geom_boxplot(width = 0.8, alpha = 0.6, outlier.shape = NA) +
  scale_fill_manual(values = locuszoom) +
  scale_color_manual(values = locuszoom) +
  geom_jitter(height = 0, width = 0.05, size = 1.2, alpha = 0.7) +
  labs(x = "", y = "Inverse Simpson index (1-λ)") +
  theme(legend.position="none") +
  scale_x_discrete(labels = c('Ore1', 'Ore2', 'Nor1', 'Nor2A', 'Nor2B'))
```

Create combined figure of both Shannon and Inverse Simpson alpha diversity plots. 
```{r Water - plot alpha div}
plots_water_adiv <- ggarrange(adiv_plot_water_shan, adiv_plot_water_simp, ncol = 2, nrow = 1, labels = "AUTO")
plots_water_adiv
#ggsave("Figures/25_AM/Figure2.png", plots_water_adiv, height = 105, width = 170, units = ("mm"))
```


#### Figure 5 - Fish Gut Microbiome Samples Alpha Diversity

Repeat process to calculate alpha diversity as above for fish gut microbiome samples. This includes an accompanying exclusion-based sensitivity analysis to compare alpha diversity results with and without the Ore2 facility.

```{r Fish - estimate richness}
# Estimate richness
alpha_fish <- estimate_richness(ps.22.f, measures = c("Shannon", "Observed", "InvSimpson"))

# Move data into new dataframe
alpha_fish$Tank <- meta_fish$TankID
alpha_fish$Facility <- meta_fish$Facility
alpha_fish$Facility <- as.character(alpha_fish$Facility)
```

```{r Fish - Shannon mixed model}
#Mixed model — tank as random effect
fish_shannon <- lmer(Shannon ~ Facility + (1 | Tank), data = alpha_fish)

summary(fish_shannon)

anova(fish_shannon) # Type III F-tests via lmerTest

emmeans(fish_shannon, pairwise ~ Facility, adjust = "BH") 
```

```{r Fish - InvSimp mixed model}
# Mixed model — tank as random effect
fish_invsimp <- lmer(InvSimpson ~ Facility + (1 | Tank), data = alpha_fish)

summary(fish_invsimp)

anova(fish_invsimp) # Type III F-tests via lmerTest

emmeans(fish_invsimp, pairwise ~ Facility, adjust = "BH") 
```

```{r Fish - extract p-values from emmeans}
# reorder facility names
alpha_fish$Facility <- factor(alpha_fish$Facility, levels = facility_order)

# Shannon
cld_shannon <- data.frame(
  Facility = factor(facility_order, levels = facility_order),
  label = c("a", "a", "a", "b", "a")  
)

# InvSimpson
cld_invsimpson <- data.frame(
  Facility = factor(facility_order, levels = facility_order),
  label = c("a", "a", "a", "a", "a")  # adjust once you have InvSimpson results
)
```

```{r Fish - adjust y-positions for sig. indicators}
theme_adiv <- theme_bw() +
  theme(
    panel.grid.major = element_blank(),
    panel.grid.minor = element_blank(),
    panel.background = element_rect(colour = "black", linewidth = 0.5),
    legend.position = "none",
    axis.title = element_text(size = 11),
    axis.text = element_text(size = 10),
    axis.text.x = element_text(angle = 45, hjust = 1)
  )

# letter y-positions
letter_y_shannon <- max(alpha_fish$Shannon, na.rm = TRUE) * 1.08
letter_y_invsimpson <- max(alpha_fish$InvSimpson, na.rm = TRUE) * 1.08
```

Create panels for Shannon and InvSimpson results. 
```{r Fish - create alpha diversity plots}
# Shannon panel
pfish_shannon <- ggplot(alpha_fish, aes(x = Facility, y = Shannon,
                                     fill = Facility, color = Facility)) +
  theme_adiv +
  geom_boxplot(width = 0.8, alpha = 0.6, outlier.shape = NA) +
  geom_jitter(height = 0, width = 0.05, size = 1.2, alpha = 0.7) +
  scale_fill_manual(values = facility_colors) +
  scale_color_manual(values = facility_colors) +
  geom_text(data = cld_shannon,
            aes(x = Facility, y = letter_y_shannon, label = label),
            inherit.aes = FALSE, size = 4, fontface = "bold") +
  labs(x = "", y = "Shannon index (H)")

# Inverse Simpson panel
pfish_invsimpson <- ggplot(alpha_fish, aes(x = Facility, y = InvSimpson,
                                        fill = Facility, color = Facility)) +
  theme_adiv +
  geom_boxplot(width = 0.8, alpha = 0.6, outlier.shape = NA) +
  geom_jitter(height = 0, width = 0.05, size = 1.2, alpha = 0.7) +
  scale_fill_manual(values = facility_colors) +
  scale_color_manual(values = facility_colors) +
  #geom_text(data = cld_invsimpson,
  #          aes(x = Facility, y = letter_y_invsimpson, label = label),
  #          inherit.aes = FALSE, size = 4, fontface = "bold") +
  labs(x = "", y = "Inverse Simpson index (1-λ)")

```

Combine panels into single plot and print.
```{r Fish - create final plot adiv}
plot_fish_adiv <- ggarrange(pfish_shannon, pfish_invsimpson, ncol = 2, nrow = 1, labels = "AUTO")
plot_fish_adiv
#ggsave("Figures/25_AM/Figure5.png", plot_fish_adiv, height = 105, width = 170, units = ("mm"))
```
##### Supplementary Table S1 - Estimated Marginal Means

```{r Fish - print estimated marginal means, eval=FALSE}
# Shannon
emm_output <- emmeans(fish_shannon, pairwise ~ Facility, adjust = "BH")

emm_df <- as.data.frame(emm_output$emmeans)
con_df <- as.data.frame(emm_output$contrasts)

# Add a label column to identify each section
emm_df$section <- "Estimated Marginal Means"
con_df$section <- "Pairwise Contrasts"

# Combine with dplyr
combined <- dplyr::bind_rows(emm_df, con_df)

write.csv(combined, "Figures/25_AM/S1F_shannon_emmeans_full.csv", row.names = FALSE)

# InvSimpson
emm_output_invsimp <- emmeans(fish_invsimp, pairwise ~ Facility, adjust = "BH")

emm_df_invsimp <- as.data.frame(emm_output_invsimp$emmeans)
con_df_invsimp <- as.data.frame(emm_output_invsimp$contrasts)

emm_df_invsimp$section <- "Estimated Marginal Means"
con_df_invsimp$section <- "Pairwise Contrasts"

combined_invsimp <- dplyr::bind_rows(emm_df_invsimp, con_df_invsimp)

write.csv(combined_invsimp, "Figures/25_AM/S1F_invsimp_emmeans_full.csv", row.names = FALSE)
```


##### Ore2 Exclusion-based Sensitivity Test
```{r Fish - Ore2 sensistivity test, eval = FALSE}
# Estimate richness
alpha_fish_sens <- estimate_richness(ps.22.noOre2, measures = c("Shannon", "Observed", "InvSimpson"))

# Move data into new dataframe
alpha_fish_sens$Tank <- meta_noOre2$TankID
alpha_fish_sens$Facility <- meta_noOre2$Facility
alpha_fish_sens$Facility <- as.character(alpha_fish_sens$Facility)


# Mixed model Shannon — tank as random effect
fish_shannon_sens <- lmer(Shannon ~ Facility + (1 | Tank), data = alpha_fish_sens)

summary(fish_shannon_sens)

anova_shannon_sens <- as.data.frame(anova(fish_shannon_sens)) # Type III F-tests via lmerTest
write.csv(anova_shannon_sens, "Figures/25_AM/S2_anova_shannon.csv", row.names = FALSE)

# Save results as data frame
emm_output_shannon_sens <- emmeans(fish_shannon_sens, pairwise ~ Facility, adjust = "BH")
emm_shannon_sens <- as.data.frame(emm_output_shannon_sens$emmeans)
con_shannon_sens <- as.data.frame(emm_output_shannon_sens$contrasts)

# Combine and print
combined_shannon_sens <- dplyr::bind_rows(emm_shannon_sens, con_shannon_sens)
write.csv(combined_shannon_sens, "Figures/25_AM/S2_emmeans_shannon.csv", row.names = FALSE)

# Mixed model InvSimpson — tank as random effect
fish_invsimp_sens <- lmer(InvSimpson ~ Facility + (1 | Tank), data = alpha_fish_sens)

summary(fish_invsimp_sens)

# Save anova output
anova(fish_invsimp_sens) # Type III F-tests via lmerTest
anova_invsimp_sens <- as.data.frame(anova(fish_invsimp_sens)) # Type III F-tests via lmerTest
write.csv(anova_invsimp_sens, "Figures/25_AM/S2_anova_invsimp.csv", row.names = FALSE)

# Save emmeans output
emm_output_invsimp_sens <- emmeans(fish_invsimp_sens, pairwise ~ Facility, adjust = "BH") 
emm_invsimp_sens <- as.data.frame(emm_output_invsimp_sens$emmeans)
con_invsimp_sens <- as.data.frame(emm_output_invsimp_sens$contrasts)

# Combine and print
combined_invsimp_sens <- dplyr::bind_rows(emm_invsimp_sens, con_invsimp_sens)
write.csv(combined_invsimp_sens, "Figures/25_AM/S2_emmeans_invsimp.csv", row.names = FALSE)
```


# Beta Diversity

## Water Microbiome Samples

### PERMANOVA 
Calculate Bray-Curtis and unweighted UniFrac distance values. Create new metadata table specific for rarefied water microbiome samples. 
```{r Water - calculate distance matrices water}
dist.w.uni <- phyloseq::distance(ps_rare.w, method = "unifrac")
dist.w.bray <- phyloseq::distance(ps_rare.w, method = "bray")

# set up metadata table for rarefied data
meta_rare.w <- data.frame(sample_data(ps_rare.w))
```

##### Beta-dispersion test
```{r Water - Bray-Curtis dispersion}

bd_water_bc <- betadisper(dist.w.bray, meta_rare.w$Facility)
permutest(bd_water_bc, 
          permutations = how(nperm = 9999))

bd_water_uni <- betadisper(dist.w.uni, meta_rare.w$Facility)
permutest(bd_water_uni, 
          permutations = how(nperm = 9999))

# Pairwise comparisons of dispersion
permutest(bd_water_bc, pairwise = TRUE, permutations = how(nperm = 9999))
permutest(bd_water_uni, pairwise = TRUE, permutations = how(nperm = 9999))

# For visualization
boxplot(bd_water_bc, main = "Bray-Curtis dispersion by facility")
boxplot(bd_water_uni, main = "UniFrac dispersion by facility")
```

##### Supplementary Table S2 - Bray-Curtis

Construct the hierarchical and constrained PERMANOVA. A hierarchical PERMANOVA was first performed using the adonis function with Location as the primary factor and Facility nested within Location (perm.w1), followed by Genotype, using Bray-Curtis distance values. We then performed a constrained PERMANOVA with Genotype as the constraint term and Facility as a conditioning variable to isolate the effect of Genotype while accounting for facility-level variation (perm.w2). All tests used 9999 permutations.
```{r Water - hierarchical and constrained permanova bray}
perm.w1 <- adonis2(dist.w.bray ~ Location/Facility + Geno_Status, data = meta_rare.w, permutations = 9999)

# # Convert the result to a data frame
# result_perm.w1 <- as.data.frame(perm.w1)
# 
# # Save as CSV
# write.csv(result_perm.w1, "Figures/25_AM/S2WaterBray_hier.csv", row.names = TRUE)

##### 
perm.w2 <- adonis2(dist.w.bray ~ Geno_Status, data= meta_rare.w, strata = meta_rare.w$Facility, permutations = 9999)

# # Convert the result to a data frame
# result_perm.w2 <- as.data.frame(perm.w2)
# 
# # Save as CSV
# write.csv(result_perm.w2, "Figures/25_AM/S2WaterBray_cons.csv", row.names = TRUE)
```

##### Supplementary Table S2 - Unweighted UniFrac

Repeat using unweighted UniFrac distance values. 
```{r Water - hierarchical and constrained permanova unw unifrac}
perm.w3 <- adonis2(dist.w.uni ~ Location/Facility + Geno_Status, data = meta_rare.w, permutations = 9999)

#  Convert the result to a data frame
# result_perm.w3 <- as.data.frame(perm.w3)

#  Save as CSV
# write.csv(result_perm.w3, "Figures/25_AM/S2WaterUni_hier.csv", row.names = TRUE)

perm.w4 <- adonis2(dist.w.uni ~ Geno_Status, data= meta_rare.w, strata = meta_rare.w$Facility, permutations = 9999)

#  Convert the result to a data frame
# result_perm.w4 <- as.data.frame(perm.w4)

#  Save as CSV
# write.csv(result_perm.w4, "Figures/25_AM/S2WaterUni_cons.csv", row.names = TRUE)
```
Create the figure by stacking each PERMANOVA output. 
```{r Supplementary Table 1 figure creation}

stacked_permanova <- bind_rows(
  # Bray-Curtis tables
  perm.w1 %>% mutate(Analysis = "BC_Hierarchical"),
  perm.w2 %>% mutate(Analysis = "BC_Constrained"),
  # UniFrac tables
  perm.w3 %>% mutate(Analysis = "UF_Hierarchical"),
  perm.w4 %>% mutate(Analysis = "UF_Constrained")
) %>%
  rename_with(~ gsub("\\.\\.\\.\\d+$", "", .x)) %>%
  select(-Analysis) %>%
  kbl(caption = "Tank Water PERMANOVA Results") %>%
  kable_classic(full_width = F, html_font = "Cambria") %>%
  # Bray-Curtis section
  pack_rows("Bray-Curtis Dissimilarity", 
            1, nrow(perm.w1) + nrow(perm.w2), 
            label_row_css = "background-color: #d0d0d0; font-weight: bold;") %>%
  pack_rows("A) Hierarchical PERMANOVA: Location, Facility, and Genotype Effects", 
            1, nrow(perm.w1), 
            label_row_css = "background-color: #f0f0f0;") %>%
  pack_rows("B) Constrained PERMANOVA: Genotype Effect within Facilities", 
            nrow(perm.w1) + 1, nrow(perm.w1) + nrow(perm.w2), 
            label_row_css = "background-color: #f0f0f0;") %>%
  # UniFrac section
  pack_rows("Unweighted UniFrac Distance", 
            nrow(perm.w1) + nrow(perm.w2) + 1, 
            nrow(perm.w1) + nrow(perm.w2) + nrow(perm.w3) + nrow(perm.w4), 
            label_row_css = "background-color: #d0d0d0; font-weight: bold;") %>%
  pack_rows("A) Hierarchical PERMANOVA: Location, Facility, and Genotype Effects", 
            nrow(perm.w1) + nrow(perm.w2) + 1, 
            nrow(perm.w1) + nrow(perm.w2) + nrow(perm.w3), 
            label_row_css = "background-color: #f0f0f0;") %>%
  pack_rows("B) Constrained PERMANOVA: Genotype Effect within Facilities", 
            nrow(perm.w1) + nrow(perm.w2) + nrow(perm.w3) + 1, 
            nrow(perm.w1) + nrow(perm.w2) + nrow(perm.w3) + nrow(perm.w4), 
            label_row_css = "background-color: #f0f0f0;")

# Display the table
stacked_permanova

# Save as PNG 
# stacked_permanova %>%
#   save_kable("Figures/25_AM/Supp1_PERM_Water.png", 
#              zoom = 3,
#              vwidth = 2000)

```


### Table 1 - Pairwise PERMANOVA

Construct pairwise PERMANOVA models for facilities using Bray-Curtis and unweighted UniFrac distance values. 
```{r pairwise permanova bray and unifrac water}
# Bray-Curtis
set.seed(100)
pairperm.w1 <- pairwise.adonis(dist.w.bray, factors = meta_rare.w$Facility, sim.function = "vegdist", sim.method = "bray", p.adjust.m = "BH", reduce = NULL, perm = 9999)

#  Convert the result to a data frame
# result_pairperm.w1 <- as.data.frame(pairperm.w1)

#  Save as CSV
# write.csv(result_pairperm.w1, "Figures/25_AM/Table1Bray.csv", row.names = TRUE)

# Unweighted UniFrac
set.seed(100)
pairperm.w2 <- pairwise.adonis(dist.w.uni, factors = meta_rare.w$Facility, sim.function = "vegdist", sim.method = "unifrac", p.adjust.m = "BH", reduce = NULL, perm = 9999)

#  Convert the result to a data frame
# result_pairperm.w2 <- as.data.frame(pairperm.w2)

#  Save as CSV
# write.csv(result_pairperm.w2, "Figures/25_AM/Table1UF.csv", row.names = TRUE)

```

Create tables of pairwise PERMANOVA outputs.
```{r Table 1 figure creation}
pairperm.w1 %>%
  kbl(caption = "Bray-Curtis") %>%
  kable_classic(full_width = F, html_font = "Cambria")

pairperm.w2 %>%
  kbl(caption = "Unweighted UniFrac") %>%
  kable_classic(full_width = F, html_font = "Cambria")
```

## Fish Gut Microbiome Samples

### PERMANOVA
Calculate Bray-Curtis and unweighted UniFrac distance values. Create new metadata table specific for rarefied fish gut microbiome samples. 

```{r Fish - get tank level averages}
meta_rare <- data.frame(sample_data(ps_rare))


tank_means <- aggregate(. ~ TankID, 
                        data = cbind(TankID = meta_rare$TankID, 
                        as.data.frame(otu_table(ps_rare))), 
                        FUN = mean)

rownames(tank_means) <- tank_means$TankID
tank_means$TankID <- NULL

# create metadata table to match averages
meta_tank <- meta_rare[!duplicated(meta_rare$TankID), ]
meta_tank <- meta_tank[match(rownames(tank_means), meta_tank$TankID), ]
```

```{r Fish - build phyloseq object with tank averages}
otu_tank <- otu_table(as.matrix(tank_means), taxa_are_rows = FALSE)
sample_tank <- sample_data(meta_tank)
rownames(sample_tank) <- meta_tank$TankID
ps_tank <- phyloseq(otu_tank, sample_tank, phy_tree(ps_rare), tax_table(ps_rare))
```


```{r Fish - calculate distance matrices}
dist.f.bray <- phyloseq::distance(ps_tank, method = "bray")
dist.f.uni <- phyloseq::distance(ps_tank, method = "unifrac")
```

##### Supplementary Table 4 - Bray-Curtis
Create hierarchical and constrained PERMANOVA models using Bray-Curtis distance values to test the effects of Location, Facility, and Genotype as done earlier with water microbiome samples.
```{r Fish- hierarchical and constrained permanova bray}
perm.f1 <- adonis2(dist.f.bray ~ Location/Facility + Geno_Status, data = meta_tank, permutations = 9999)

#  Convert the result to a data frame
# result_perm.f1 <- as.data.frame(perm.f1)

#  Save as CSV
# write.csv(result_perm.f1, "Figures/25_AM/S4FishBray_hier.csv", row.names = TRUE)


perm.f2 <- adonis2(dist.f.bray ~ Geno_Status, data= meta_tank, strata = meta_tank$Facility, nperm = 9999)

#  Convert the result to a data frame
 # result_perm.f2 <- as.data.frame(perm.f2)

#  Save as CSV
 # write.csv(result_perm.f2, "Figures/25_AM/S4_FishBray_cons.csv", row.names = TRUE)
```

##### Supplementary Table 4 - Unweighted UniFrac
Repeat with unweighted UniFrac distance values. 
```{r Fish - hierarchical and constrained permanova unweighted unifrac}
perm.f3 <- adonis2(dist.f.uni ~ Location/Facility + Geno_Status, data = meta_tank, permutations = 9999)

#  Convert the result to a data frame
# result_perm.f3 <- as.data.frame(perm.f3)

#  Save as CSV
# write.csv(result_perm.f3, "Figures/25_AM/S4FishUni_hier.csv", row.names = TRUE)

perm.f4 <- adonis2(dist.f.uni ~ Geno_Status, data= meta_tank, strata = meta_tank$Facility, nperm = 9999)

#  Convert the result to a data frame
# result_perm.f4 <- as.data.frame(perm.f4)

#  Save as CSV
# write.csv(result_perm.f4, "Figures/25_AM/S4FishUni_cons.csv", row.names = TRUE)

```

Create stacked table using PERMANOVA outputs.
```{r Fish - Supp Table 4 figure creation}
stacked_permanova_fish <- bind_rows(
  # Bray-Curtis tables
  perm.f1 %>% mutate(Analysis = "BC_Hierarchical"),
  perm.f2 %>% mutate(Analysis = "BC_Constrained"),
  # UniFrac tables
  perm.f3 %>% mutate(Analysis = "UF_Hierarchical"),
  perm.f4 %>% mutate(Analysis = "UF_Constrained")
) %>%
  rename_with(~ gsub("\\.\\.\\.\\d+$", "", .x)) %>%
  select(-Analysis) %>%
  kbl(caption = "Fish Gut PERMANOVA Results") %>%
  kable_classic(full_width = F, html_font = "Cambria") %>%
  # Bray-Curtis section
  pack_rows("Bray-Curtis Dissimilarity", 
            1, nrow(perm.w1) + nrow(perm.w2), 
            label_row_css = "background-color: #d0d0d0; font-weight: bold;") %>%
  pack_rows("A) Hierarchical PERMANOVA: Location, Facility, and Genotype Effects", 
            1, nrow(perm.w1), 
            label_row_css = "background-color: #f0f0f0;") %>%
  pack_rows("B) Constrained PERMANOVA: Genotype Effect within Facilities", 
            nrow(perm.w1) + 1, nrow(perm.w1) + nrow(perm.w2), 
            label_row_css = "background-color: #f0f0f0;") %>%
  # UniFrac section
  pack_rows("Unweighted UniFrac Distance", 
            nrow(perm.w1) + nrow(perm.w2) + 1, 
            nrow(perm.w1) + nrow(perm.w2) + nrow(perm.w3) + nrow(perm.w4), 
            label_row_css = "background-color: #d0d0d0; font-weight: bold;") %>%
  pack_rows("A) Hierarchical PERMANOVA: Location, Facility, and Genotype Effects", 
            nrow(perm.w1) + nrow(perm.w2) + 1, 
            nrow(perm.w1) + nrow(perm.w2) + nrow(perm.w3), 
            label_row_css = "background-color: #f0f0f0;") %>%
  pack_rows("B) Constrained PERMANOVA: Genotype Effect within Facilities", 
            nrow(perm.w1) + nrow(perm.w2) + nrow(perm.w3) + 1, 
            nrow(perm.w1) + nrow(perm.w2) + nrow(perm.w3) + nrow(perm.w4), 
            label_row_css = "background-color: #f0f0f0;")

# Display the table
stacked_permanova_fish

# Save as PNG 
# stacked_permanova_fish %>%
#   save_kable("Figures/25_AM/Supp3_PERM_Fish.png",
#              zoom = 3,
#              vwidth = 2000)
```


### Beta-dispersion test
```{r Fish - betadispersion}
# Bray-Curtis
bd_fish_bc <- betadisper(dist.f.bray, meta_tank$Facility)
permutest(bd_fish_bc, permutations = 9999)
permutest(bd_fish_bc, pairwise = TRUE, permutations = 9999)

# unweighted UniFrac
bd_fish_uni <- betadisper(dist.f.uni, meta_tank$Facility)
permutest(bd_fish_uni, permutations = 9999)
permutest(bd_fish_uni, pairwise = TRUE, permutations = 9999)
```

### Pairwise PERMANOVA

Construct pairwise PERMANOVA models for facilities using Bray-Curtis and unweighted UniFrac distance values. Results are reported in the manuscript text, without an accompanying figure. 
```{r pairwise permanova bray and unifrac fish}
# Bray-Curtis
set.seed(100)
pairwise.f.bray <- pairwise.adonis(dist.f.bray, factors = meta_tank$Facility, sim.function = "vegdist", sim.method = "bray", p.adjust.m = "BH", perm = 9999)

# Unweighted UniFrac
set.seed(100)
pairwise.f.uni <- pairwise.adonis(dist.f.uni, factors = meta_tank$Facility, sim.function = "vegdist", sim.method = "unifrac", p.adjust.m = "BH", reduce = NULL, perm = 9999)


```

#### Ore2 Exclusion-based sensitivity analysis - PERMANOVA and pairwise PERMANOVA
```{r Fish - No Ore2 beta-div analyses, eval = FALSE}
# create new metadata df with no Ore2
meta_tank_noOre2 <- subset(meta_tank, Facility != "Ore2")

# match rownames
rownames(meta_tank_noOre2) <- meta_tank_noOre2$TankID
keep <- rownames(meta_tank_noOre2)

# Calculate distances 
dist.f.bray.noOre2 <- as.dist(as.matrix(dist.f.bray)[keep, keep])
dist.f.uni.noOre2 <- as.dist(as.matrix(dist.f.uni)[keep, keep])

# Rerun PERMANOVAs - Bray-Curtis
perm.f1.noOre2 <- adonis2(dist.f.bray.noOre2 ~ Location/Facility + Geno_Status, data = meta_tank_noOre2, permutations = 9999)
perm.f2.noOre2 <- adonis2(dist.f.bray.noOre2 ~ Geno_Status, data = meta_tank_noOre2, strata = meta_tank_noOre2$Facility, permutations = 9999)

# Unweighted UniFrac
perm.f3.noOre2 <- adonis2(dist.f.uni.noOre2 ~ Location/Facility + Geno_Status, data = meta_tank_noOre2, permutations = 9999)
perm.f4.noOre2 <- adonis2(dist.f.uni.noOre2 ~ Geno_Status, data = meta_tank_noOre2, strata = meta_tank_noOre2$Facility, permutations = 9999)


# Rerun pairwise PERMANOVAs
pairwise.f.bray.noOre2 <- pairwise.adonis(dist.f.bray.noOre2, factors = meta_tank_noOre2$Facility, sim.function = "vegdist", sim.method = "bray", p.adjust.m = "BH", reduce = NULL, perm = 9999)

pairwise.f.uni.noOre2 <- pairwise.adonis(dist.f.uni.noOre2, factors = meta_tank_noOre2$Facility, sim.function = "vegdist", sim.method = "unifrac", p.adjust.m = "BH", reduce = NULL, perm = 9999)

```

```{r Fish - save no Ore2 tables for supplement, eval=FALSE}
#  Convert the results to a data frame
result_p1_noOre2 <- as.data.frame(perm.f1.noOre2)
result_p2_noOre2 <- as.data.frame(perm.f2.noOre2)
result_p3_noOre2 <- as.data.frame(perm.f3.noOre2)
result_p4_noOre2 <- as.data.frame(perm.f4.noOre2)
result_pw1_noOre2 <- as.data.frame(pairwise.f.bray.noOre2)
result_pw2_noOre2 <- as.data.frame(pairwise.f.uni.noOre2)

#  Save as CSV
write.csv(result_p1_noOre2, "Figures/25_AM/Supp2_perm1.csv", row.names = TRUE)
write.csv(result_p2_noOre2, "Figures/25_AM/Supp2_perm2.csv", row.names = TRUE)
write.csv(result_p3_noOre2, "Figures/25_AM/Supp2_perm3.csv", row.names = TRUE)
write.csv(result_p4_noOre2, "Figures/25_AM/Supp2_perm4.csv", row.names = TRUE)
write.csv(result_pw1_noOre2, "Figures/25_AM/Supp2_pw1.csv", row.names = TRUE)
write.csv(result_pw2_noOre2, "Figures/25_AM/Supp2_pw2.csv", row.names = TRUE)
```


## Paired Fish & Water Samples

### PERMANOVA
```{r rarefy and pair microbiome data, run permanova}
# rarefy water microbiome data to same level as fish
ps_rare.w.matched <- phyloseq::rarefy_even_depth(ps.22.w, 
                                                  sample.size = 1171,
                                                  rngseed = 123, 
                                                  replace = FALSE)

# drop phylogenetic tree from both to merge
ps_tank_notree <- phyloseq(otu_table(ps_tank), 
                            sample_data(ps_tank),
                            tax_table(ps_tank))


ps_rare.w_notree <- phyloseq(otu_table(ps_rare.w.matched), 
                              sample_data(ps_rare.w.matched),
                              tax_table(ps_rare.w.matched))

# ensure Sample_ID column matches those in water ps
sample_data(ps_tank_notree)$Sample_ID <- sample_names(ps_tank_notree)

# merge rarefied & averaged fish ps object with new rarefied water ps
ps_rare.all <- merge_phyloseq(ps_tank_notree, ps_rare.w_notree)

# Calculate Bray-Curtis on combined object

dist_all_bray <- phyloseq::distance(ps_rare.all, method = "bray")

# create new metadata file
meta_all <- data.frame(sample_data(ps_rare.all), stringsAsFactors = FALSE)

meta_all$Sample_Type <- as.factor(meta_all$Sample_Type)
meta_all$Facility <- as.factor(meta_all$Facility)
meta_all <- meta_all[labels(dist_all_bray), ]


# Additive 
perm_all <- adonis2(dist_all_bray ~ Sample_Type + Facility, data = meta_all, permutations = 9999)

# Interaction
perm_all_interact <- adonis2(dist_all_bray ~ Sample_Type * Facility,
                              data = meta_all,
                              permutations = 9999)

# Betadisper for combined analysis
bd_all_type <- betadisper(dist_all_bray, meta_all$Sample_Type)
permutest(bd_all_type, permutations = 9999)

bd_all_facility <- betadisper(dist_all_bray, meta_all$Facility)
permutest(bd_all_facility, permutations = 9999)
```
## Pairwise PERMANOVA Combined
```{r pairwise perm combined}
meta_all$Type_Facility <- paste(meta_all$Sample_Type, meta_all$Facility, sep = "_")

# Pairwise PERMANOVA on combined grouping
pairwise_all <- pairwise.adonis2(dist_all_bray ~ Type_Facility,
                                  data = meta_all,
                                  nperm = 9999,
                                  p.adjust.m = "BH")

# Extract and apply BH correction
pvals_all <- sapply(pairwise_all[-1], function(x) x["Type_Facility", "Pr(>F)"])
pvals_all_adj <- p.adjust(pvals_all, method = "BH")

# View results
data.frame(
  pair = names(pvals_all),
  p_raw = pvals_all,
  p_adj = round(pvals_all_adj, 4)
) %>% arrange(p_adj)

# Filter to only fish vs water comparisons within same facility
fish_water_full <- lapply(names(pairwise_all[-1]), function(x) {
  pair <- pairwise_all[[x]]
  data.frame(
    pair = x,
    Df = pair["Type_Facility", "Df"],
    SumOfSqs = round(pair["Type_Facility", "SumOfSqs"], 4),
    R2 = round(pair["Type_Facility", "R2"], 4),
    F = round(pair["Type_Facility", "F"], 4),
    p_raw = pair["Type_Facility", "Pr(>F)"]
  )
}) %>%
  bind_rows() %>%
  mutate(p_adj = round(p.adjust(p_raw, method = "BH"), 4)) %>%
  # Filter to within-facility fish vs water comparisons only
  filter(grepl("fish.*water|water.*fish", pair)) %>%
  filter(sapply(strsplit(pair, "_vs_"), function(x) {
    fac1 <- gsub("fish_|water_", "", x[1])
    fac2 <- gsub("fish_|water_", "", x[2])
    fac1 == fac2
  })) %>%
  # Clean up pair names
  mutate(pair = gsub("fish_|_vs_water_", " vs. Water ", pair)) %>%
  rename(Comparison = pair) %>%
  arrange(p_adj)

fish_water_full
```

```{r Combined Ore2 sensitivity analysis}
# Subset to exclude Ore2
meta_all_noOre2 <- meta_all %>% filter(Facility != "Ore2")
keep_noOre2 <- rownames(meta_all_noOre2)

# Subset distance matrix
dist_all_bray_noOre2 <- as.dist(as.matrix(dist_all_bray)[keep_noOre2, keep_noOre2])

# Rerun additive model
perm_all_noOre2 <- adonis2(dist_all_bray_noOre2 ~ Sample_Type + Facility,
                            data = meta_all_noOre2,
                            permutations = 9999)

# Rerun interaction model
perm_all_interact_noOre2 <- adonis2(dist_all_bray_noOre2 ~ Sample_Type * Facility,
                                     data = meta_all_noOre2,
                                     permutations = 9999)

# Rerun pairwise
pairwise_all_noOre2 <- pairwise.adonis2(dist_all_bray_noOre2 ~ Type_Facility,
                                         data = meta_all_noOre2,
                                         nperm = 9999,
                                         p.adjust.m = "BH")

# Extract full statistics from pairwise results excluding Ore2
fish_water_full_noOre2 <- lapply(names(pairwise_all_noOre2[-1]), function(x) {
  pair <- pairwise_all_noOre2[[x]]
  data.frame(
    pair = x,
    SumOfSqs = round(pair["Type_Facility", "SumOfSqs"], 4),
    R2 = round(pair["Type_Facility", "R2"], 4),
    F = round(pair["Type_Facility", "F"], 4),
    p_raw = pair["Type_Facility", "Pr(>F)"]
  )
}) %>%
  bind_rows() %>%
  mutate(p_adj = round(p.adjust(p_raw, method = "BH"), 4)) %>%
  # Filter to within-facility fish vs water comparisons only
  filter(grepl("fish.*water|water.*fish", pair)) %>%
  filter(sapply(strsplit(pair, "_vs_"), function(x) {
    fac1 <- gsub("fish_|water_", "", x[1])
    fac2 <- gsub("fish_|water_", "", x[2])
    fac1 == fac2
  })) %>%
  mutate(pair = gsub("fish_|_vs_water_", " vs. Water ", pair)) %>%
  rename(Comparison = pair) %>%
  arrange(p_adj)

fish_water_full_noOre2
```


### Pairwise Beta-Diversity for Fish and Tank Water Across Facilities

Rarefy combined fish gut and water microbiome data. Calculate Bray-Curtis distance values for combined, rarefied dataset. 
```{r Fig8 rarefy and organize data, warning = FALSE, message=FALSE}


# Calculate Bray-Curtis distances
bray.m = phyloseq::distance(ps_rare.all, method = "bray") %>%
  as.matrix() %>%
  as.data.frame() %>%
  rownames_to_column("Var1") %>%
  pivot_longer(cols = c(everything(), -Var1), 
               names_to = "Var2", 
               values_to = "value") %>%
  filter(as.character(Var1) != as.character(Var2))

# Get sample data from merged object
sd = data.frame(sample_data(ps_rare.all)) %>%
  select(all_of(c('Sample_ID', "Sample_Type", 'Facility', 'ShelfID', 'TankID'))) %>%
  mutate_if(is.factor, as.character)

# Combine BC distances with sample data
colnames(sd) = c("Var1", "Type1", "Fac1", "Shelf1", "Tank1")
bray.sd = left_join(bray.m, sd, by = "Var1", relationship = "many-to-many")
colnames(sd) = c("Var2", "Type2", "Fac2", "Shelf2", "Tank2")
bray.sd = left_join(bray.sd, sd, by = "Var2", relationship = "many-to-many")
```

```{r code same tanks, same facility, different facility}
make_same <- function(x) {
  if (x$Type1 == x$Type2) {
    "fish"
  }
  else if (x$Tank1 == x$Tank2) {
    "same tank"
  }
  else if (x$Fac1 == x$Fac2) {
    "same facility"
  }
  else {
    "different facility"
  
  }
}
```


##### Ore1
Identify and group fish and water samples that are either 1) fish to fish pairwise comparisons, 2) fish to water from the same tank, 3) fish and water from other tanks but within the same facility, or 4) fish and water from tanks in different facilities.

```{r Fig8 set up pairwise bdiv plot same facility Ore1}

# Recode fish and water samples from other facilities
bray.ore1 = bray.sd %>%
  mutate(Fac2 = recode(Fac2, 'Ore2' = 'Other', 'Nor1' = 'Other', 'Nor2A' = 'Other', 'Nor2B' = 'Other')) %>%
  unite("Type2", Type2:Fac2, remove = FALSE) %>%
  unite("Type1", Type1:Fac1, remove = FALSE) %>%
  filter(Type1 == "fish_Ore1") %>%
  filter(Type2 != "fish_Other") %>%
mutate(same_tank = Tank1 == Tank2)

bray.ore1$x_axis <- vector("character", nrow(bray.ore1))
for (i in 1:nrow(bray.ore1)) {
    bray.ore1[i,]$x_axis <- make_same(bray.ore1[i,])
    }

order.ore1 = c("fish", "same tank", "same facility", "different facility")
bray.ore1$x_axis <- 
  factor(bray.ore1$x_axis, levels = order.ore1, ordered = TRUE)
```
Create pair-wise beta-diversity plot for Ore1 data using the fish vs. tank water location groupings.
```{r pw bidiv plot ore1}

plot.ore1 = ggplot(bray.ore1, aes(x = x_axis, y = value)) +
  theme_bw(base_size = 10) +
  geom_point(aes(color = ifelse(Type1 == Type2, "#D43f3aff", "black"))) +
  geom_boxplot(aes(color = ifelse(Type1 == Type2, "#D43f3aff", "black"))) +
  scale_color_identity() +
  ylim(0, 1.25) +
  theme(axis.text.x = element_text(angle = 15, hjust = 0.5, vjust = 0.6)) +
  theme(axis.title.x = element_blank()) +
  labs(title = "Ore1", y = "Bray-Curtis dissimilarity") 

```


##### Ore2
Identitfy all fish and water in Ore2; reclassify samples in other facilities as 'Other'.
```{r fig8 Ore2 data setup}
bray.ore2 = bray.sd %>%
  mutate(Fac2 = recode(Fac2, 'Ore1' = 'Other', 'Nor1' = 'Other', 'Nor2A' = 'Other', 'Nor2B' = 'Other')) %>%
  unite("Type2", Type2:Fac2, remove = FALSE) %>%
  unite("Type1", Type1:Fac1, remove = FALSE) %>%
  filter(Type1 == "fish_Ore2") %>%
  filter(Type2 != "fish_Other")%>%
mutate(same_tank = Tank1 == Tank2)

bray.ore2$x_axis <- vector("character", nrow(bray.ore2))
for (i in 1:nrow(bray.ore2)) {
    bray.ore2[i,]$x_axis <- make_same(bray.ore2[i,])
    }

bray.ore2$x_axis <- 
  factor(bray.ore2$x_axis, levels = order.ore1, ordered = TRUE)

```

```{r pw bdiv plot ore2}
plot.ore2 = ggplot(bray.ore2, aes(x = x_axis, y = value)) +
  theme_bw(base_size = 10) +
  geom_point(aes(color = ifelse(Type1 == Type2, "#Eea236ff", "black"))) +
  geom_boxplot(aes(color = ifelse(Type1 == Type2, "#Eea236ff", "black"))) +
  scale_color_identity() +
  ylim(0, 1.25) +
  theme(axis.text.x = element_text(angle = 15, hjust = 0.5, vjust = 0.6)) +
  theme(axis.title.x = element_blank()) +
  labs(title = "Ore2", y = "")
```


##### Nor1
Identitfy all fish and water in Nor1; reclassify samples in other facilities as 'Other'.
```{r Fig8 Nor1 data setup}
bray.nor1 = bray.sd %>%
  mutate(Fac2 = recode(Fac2, 'Ore1' = 'Other', 'Ore2' = 'Other', 'Nor2A' = 'Other', 'Nor2B' = 'Other')) %>%
  unite("Type2", Type2:Fac2, remove = FALSE) %>%
  unite("Type1", Type1:Fac1, remove = FALSE) %>%
  filter(Type1 == "fish_Nor1") %>%
  filter(Type2 != "fish_Other")%>%
mutate(same_tank = Tank1 == Tank2)

bray.nor1$x_axis <- vector("character", nrow(bray.nor1))
for (i in 1:nrow(bray.nor1)) {
    bray.nor1[i,]$x_axis <- make_same(bray.nor1[i,])
    }

bray.nor1$x_axis <- 
  factor(bray.nor1$x_axis, levels = order.ore1, ordered = TRUE)
```

```{r pw bdiv plot nor1}

plot.nor1 = ggplot(bray.nor1, aes(x = x_axis, y = value)) +
  theme_bw(base_size = 10) +
  geom_point(aes(color = ifelse(Type1 == Type2, "#5cb85cff", "black"))) +
  geom_boxplot(aes(color = ifelse(Type1 == Type2, "#5cb85cff", "black"))) +
  scale_color_identity() +
  ylim(0, 1.25) +
  theme(axis.text.x = element_text(angle = 15, hjust = 0.5, vjust = 0.6)) +
  theme(axis.title.x = element_blank()) +
  labs(title = "Nor1", y = "") 
```


##### Nor2A
Identitfy all fish and water in Nor2A; reclassify samples in other facilities as 'Other'.
``` {r Fig8 Nor2A data setup}
bray.nor2a = bray.sd %>%
  mutate(Fac2 = recode(Fac2, 'Nor2B' = 'Other', 'Nor1' = 'Other', 'Ore1' = 'Other', 'Ore2' = 'Other')) %>%
  unite("Type2", Type2:Fac2, remove = FALSE) %>%
  unite("Type1", Type1:Fac1, remove = FALSE) %>%
  filter(Type1 == "fish_Nor2A") %>%
  filter(Type2 != "fish_Other")%>%
mutate(same_tank = Tank1 == Tank2)

bray.nor2a$x_axis <- vector("character", nrow(bray.nor2a))
for (i in 1:nrow(bray.nor2a)) {
    bray.nor2a[i,]$x_axis <- make_same(bray.nor2a[i,])
    }

bray.nor2a$x_axis <- 
  factor(bray.nor2a$x_axis, levels = order.ore1, ordered = TRUE)
```

```{r pw bdiv plot nor2a}

plot.nor2a = ggplot(bray.nor2a, aes(x = x_axis, y = value)) +
  theme_bw(base_size = 10) +
  geom_point(aes(color = ifelse(Type1 == Type2, "#46b8daff", "black"))) +
  geom_boxplot(aes(color = ifelse(Type1 == Type2, "#46b8daff", "black"))) +
  scale_color_identity() +
  ylim(0, 1.25) +
  theme(axis.text.x = element_text(angle = 15, hjust = 0.5, vjust = 0.6)) +
  theme(axis.title.x = element_blank()) +
  labs(title = "Nor2A", y = "Bray-Curtis dissimilarity") 
```


##### Nor2B
Identitfy all fish and water in Nor2B; reclassify samples in other facilities as 'Other'.
```{r Fig8 Nor2B data setup}
bray.nor2b = bray.sd %>%
  mutate(Fac2 = recode(Fac2, 'Ore1' = 'Other', 'Nor1' = 'Other', 'Ore2' = 'Other', 'Nor2A' = 'Other')) %>%
  unite("Type2", Type2:Fac2, remove = FALSE) %>%
  unite("Type1", Type1:Fac1, remove = FALSE) %>%
  filter(Type1 == "fish_Nor2B") %>%
  filter(Type2 != "fish_Other")%>%
mutate(same_tank = Tank1 == Tank2)

bray.nor2b$x_axis <- vector("character", nrow(bray.nor2b))
for (i in 1:nrow(bray.nor2b)) {
    bray.nor2b[i,]$x_axis <- make_same(bray.nor2b[i,])
    }

bray.nor2b$x_axis <- 
  factor(bray.nor2b$x_axis, levels = order.ore1, ordered = TRUE)
```

```{r pw bdiv plot nor2b}

plot.nor2b = ggplot(bray.nor2b, aes(x = x_axis, y = value)) +
  theme_bw(base_size = 10) +
  geom_point(aes(color = ifelse(Type1 == Type2, "#9590ff", "black"))) +
  geom_boxplot(aes(color = ifelse(Type1 == Type2, "#9590ff", "black"))) +
  scale_color_identity() +
  ylim(0, 1.25) +
  theme(axis.text.x = element_text(angle = 15, hjust = 0.5, vjust = 0.6)) +
  theme(axis.title.x = element_blank()) +
  labs(title = "Nor2B", y = "") 

```

#### Supplementary Figure S1

Create combined figure of all facility pair-wise beta-diversity plots.
```{r supp S1 all plots, warning = FALSE}

all_bdiv.tank <- ggarrange(plot.ore1, plot.nor1, plot.nor2a, plot.nor2b, nrow = 2, ncol = 2)

all_bdiv.tank

#save 
#ggsave("Figures/25_AM/FigS1_PairBDiv.png", all_bdiv.tank, width = 170, units = ("mm"), bg = "white")

```


# Ordinations - PCoA

## Figure 4 - Water Microbiome Samples
Construct ordinations for water microbiome samples using Bray-Curtis and unweighted UniFrac distance values. 
```{r add ordinations water}
ord.w.bray = ordinate(ps_rare.w, method="PCoA", distance=dist.w.bray)
ord.w.uni = ordinate(ps_rare.w, method="PCoA", distance=dist.w.uni)
```
Create PCoA plots.
```{r create plots pcoa water}
# Bray Curtis
pcoa.w.bray <- plot_ordination(ps_rare.w, ord.w.bray, color = "Facility") + 
  geom_point() +
  ggtitle("Bray-Curtis") +
  scale_color_manual(values = locuszoom) + 
  theme_bw() + 
  labs(color = "Facility") +
  stat_ellipse(aes(group = Facility), linetype = 1) +
  stat_ellipse(aes(group = Location), linetype = 2, color = "black") +
  annotate("text", x = 0.32, y = -0.24, label = "Norway", color = "black", size = 4) +
  annotate("text", x = -0.32, y = 0.32, label = "Oregon", color = "black", size = 4)

# Unweighted UniFrac
pcoa.w.uni <- plot_ordination(ps_rare.w, ord.w.uni, color = "Facility") + 
  geom_point() +
  ggtitle("Unweighted UniFrac") +
  scale_color_manual(values = locuszoom) + 
  theme_bw() + 
  labs(color = "Facility") +
  stat_ellipse(aes(group = Facility), linetype = 1) +
  stat_ellipse(aes(group = Location), linetype = 2, color = "black") +
  annotate("text", x = 0.4, y = -0.18, label = "Norway", color = "black", size = 4) +
  annotate("text", x = -0.29, y = 0.14, label = "Oregon", color = "black", size = 4)
```

Arrange plots into combined figure.
```{r plot pcoa water}
pcoa_water <- ggarrange(pcoa.w.bray, pcoa.w.uni, ncol = 2, nrow= 1, common.legend = TRUE, legend = "right", labels = "AUTO")
pcoa_water

#save 
ggsave("Figures/25_AM/Fig4_PCoAWater.png", pcoa_water, width = 200, units = ("mm"))
```

## Figure 7 - Fish Gut Microbiome Samples
Repeat ordinations for fish gut microbiome samples.
```{r add ordinations fish}
ord.f.bray = ordinate(ps_tank, method="PCoA", distance=dist.f.bray)
ord.f.uni = ordinate(ps_tank, method="PCoA", distance=dist.f.uni)
```

Create PCoA plots.
```{r create plots pcoa fish}
# Bray Curtis
pcoa.f.bray <- plot_ordination(ps_tank, ord.f.bray, color = "Facility") + 
  geom_point() +
  ggtitle("Bray-Curtis") +
  scale_color_manual(values = locuszoom) + 
  theme_bw() + 
  labs(color = "Facility") +
  stat_ellipse(aes(group = Facility), linetype = 1) +
  stat_ellipse(aes(group = Location), linetype = 2, color = "black") +
  annotate("text", x = 0.25, y = 0.52, label = "Norway", color = "black", size = 4) +
  annotate("text", x = -0.3, y = -0.3, label = "Oregon", color = "black", size = 4)

# Unweighted UniFrac
pcoa.f.uni <- plot_ordination(ps_tank, ord.f.uni, color = "Facility") + 
  geom_point() +
  ggtitle("Unweighted UniFrac") +
  theme_bw()+
  scale_color_manual(values = locuszoom) + 
  labs(color = "Facility") +
  stat_ellipse(aes(group = Facility), linetype = 1) +
  stat_ellipse(aes(group = Location), linetype = 2, color = "black") +
  annotate("text", x = 0.3, y = -0.32, label = "Norway", color = "black", size = 4) +
  annotate("text", x = -0.25, y = -0.28, label = "Oregon", color = "black", size = 4)
```

Combine PCoA plots into single figure.
```{r plot pcoa fish}
pcoa_fish <- ggarrange(pcoa.f.bray, pcoa.f.uni, common.legend = TRUE, legend = "right", labels = "AUTO")
pcoa_fish

#save 
# ggsave("Figures/25_AM/Fig7_PCoAFish.png", pcoa_fish, width = 200, units = ("mm"))
```


## Figure 8 - Combined Ordination
```{r combined ordination data}
ord_all_bray = ordinate(ps_rare.all, method="PCoA", distance=dist_all_bray)
```


```{r plot pcoa combined}
pcoa.combo <- plot_ordination(ps_rare.all, ord_all_bray, color = "Facility", shape = "Sample_Type") + 
  geom_point(size = 2) +
  ggtitle("Bray-Curtis") +
  theme_bw()+
  scale_color_manual(values = locuszoom) + 
  scale_shape_manual(values = c("fish" = 16, "water" = 17)) +
  stat_ellipse(aes(group = Facility), linetype = 1) 

pcoa.combo

#save 
#ggsave("Figures/25_AM/PCoACombined.png", pcoa.combo, width = 170, units = ("mm"))
```


# Relative Abundance

Modify code from the package::fantaxtic to adjust colors in resulting figures. Find original code here: https://github.com/gmteunisse/fantaxtic.
```{r Adjusted fantaxtic plot_nested_bar function}
# Adjust color palette & theme under ggnested wrapper in fantaxtic package

plot_nested_bar_adj <- function (ps_obj, top_level, nested_level, top_merged_label = "Other", 
    nested_merged_label = "Other <tax>", palette = NULL, base_clr = "#008CF0", 
    merged_clr = "grey90", include_rank = T, na_taxon_label = "<tax> (<rank>)", 
    asv_as_id = F, duplicate_taxon_label = "<tax> <id>", relative_abundances = T, 
    sample_order = NULL, ...) 
{
    pal <- taxon_colours(ps_obj, tax_level = top_level, merged_label = top_merged_label, 
        merged_clr = merged_clr, palette = palette, base_clr = base_clr)
    ps_tmp <- ps_obj %>% name_na_taxa(include_rank = include_rank, 
        na_label = na_taxon_label)
    ps_tmp <- ps_tmp %>% label_duplicate_taxa(tax_level = nested_level, 
        asv_as_id = asv_as_id, duplicate_label = duplicate_taxon_label)
    psdf <- psmelt(ps_tmp)
    psdf <- move_label(psdf = psdf, col_name = top_level, label = top_merged_label, 
        pos = 0)
    psdf <- move_nested_labels(psdf, top_level = top_level, nested_level = nested_level, 
        top_merged_label = top_merged_label, nested_label = gsub("<tax>", 
            "", nested_merged_label), pos = Inf)
    if (!is.null(sample_order)) {
        if (all(sample_order %in% unique(psdf$Sample))) {
            psdf <- psdf %>% mutate(Sample = factor(Sample, levels = sample_order))
        }
        else {
            stop("Error: not all(sample_order %in% sample_names(ps_obj)).")
        }
    }
  
  
    p <- ggnested(psdf, aes_string(main_group = top_level, sub_group = nested_level, 
        x = "Abundance", y = "Sample"), ..., main_palette = locuszoom_grey, gradient_type = "both", min_l = 0.3,
         max_l = 0.99) + 
        scale_x_continuous(expand = c(0, 0)) + theme_nested(theme_classic) + 
        theme(axis.text.x = element_text(hjust = 1, vjust = 0.5, 
            angle = 90), axis.text.y=element_blank())
    if (relative_abundances) {
        p <- p + geom_col(position = position_fill())
    }
    else {
        p <- p + geom_col()
    }
    return(p)
}
```

## Figure 3 - Water Microbiome Samples

Identify the top 4 most abundant genera within the top 5 most abundant phyla in water microbiome samples and plot results. The number of phyla and genera to include was dictated by what produced robust but readable figures. 
```{r water relative abundance}

## Genus nested in phylum

top_nested <- nested_top_taxa(ps_rare.w,
                              top_tax_level = "Phylum",
                              nested_tax_level = "Genus",
                              n_top_taxa = 5, 
                              n_nested_taxa = 4)

# plot
w.ra <- plot_nested_bar_adj(top_nested$ps_obj,
                top_level = "Phylum",
                nested_level = "Genus",
                nested_merged_label = "NA and other <tax>",
                legend_title = "Top phyla and genera") +
  facet_grid(Facility ~ .,
             scales = "free", space = "free_y") +
  theme(legend.key.size = unit(10, "points"),
        legend.position = "right",
        axis.text.y=element_blank(),
        axis.ticks.y=element_blank(),
        panel.spacing.x = unit(0, "pt"),
        panel.border = element_rect(fill = NA, color = "grey2", linetype = "solid",  size = 1)) +
  guides(fill = guide_legend(ncol = 1)) +
  xlab("Relative Abundance")

w.ra

#save 
# ggsave("Figures/25_AM/Fig3_RA_Water.png", w.ra, height = 225, width = 170, units = ("mm"))

```

```{r}
# Agglomerate to genus level from rarefied water phyloseq
ps_rare.w_genus <- tax_glom(ps_rare.w, taxrank = "Genus")

# Convert to relative abundance
ps_rare.w_genus_rel <- transform_sample_counts(ps_rare.w_genus, function(x) x/sum(x))

# Add facility metadata and average directly to facility level
facility_rel_genus_water <- cbind(
  Facility = meta_rare.w$Facility,
  as.data.frame(otu_table(ps_rare.w_genus_rel))) %>%
  group_by(Facility) %>%
  summarise(across(where(is.numeric), mean, na.rm = TRUE)) %>%
  column_to_rownames("Facility")

# Replace ASV IDs with genus names
tax_genus_water <- as.data.frame(tax_table(ps_rare.w_genus)) %>%
  rownames_to_column("ASV") %>%
  select(ASV, Genus)

colnames(facility_rel_genus_water) <- tax_genus_water$Genus[match(
  colnames(facility_rel_genus_water), tax_genus_water$ASV)]

# Find taxa exceeding 1% mean abundance across all facilities
overall_mean_genus_water <- colMeans(facility_rel_genus_water)
top_taxa_genus_water <- sort(overall_mean_genus_water[overall_mean_genus_water >= 0.01],
                              decreasing = TRUE)
length(top_taxa_genus_water)
top_taxa_genus_water

# Facility specific percentages for top taxa
facility_rel_genus_water %>%
  select(names(top_taxa_genus_water)) %>%
  t() %>%
  as.data.frame() %>%
  mutate(across(everything(), ~ round(. * 100, 1))) %>%
  arrange(desc(rowMeans(.)))
```


## Figure 6 - Fish Microbiome Samples

Repeat previous steps for fish gut microbiome samples. 
```{r fish relative abundance}

# Genus nested in phylum

top_nested.f <- nested_top_taxa(ps_rare,
                              top_tax_level = "Phylum",
                              nested_tax_level = "Genus",
                              n_top_taxa = 5, 
                              n_nested_taxa = 4)


# plot 
f.ra <- plot_nested_bar_adj(top_nested.f$ps_obj,
                top_level = "Phylum",
                nested_level = "Genus",
                nested_merged_label = "NA and other <tax>",
                legend_title = "Top phyla and genera") +
  facet_grid(Facility ~ .,
             scales = "free", space = "free_y") +
  theme(legend.key.size = unit(10, "points"),
        legend.position = "right",
        axis.text.y=element_blank(),
        axis.ticks.y=element_blank()) +
  guides(fill = guide_legend(ncol = 1)) +
  theme(panel.spacing.x = unit(0, "pt"),
        panel.border = element_rect(fill = NA, color = "grey2", linetype = "solid",  size = 1)) +
  xlab("Relative Abundance")

f.ra

#save 
#ggsave("Figures/25_AM/Fig6_RA_Fish.png", f.ra, height = 225, width = 170, units = ("mm"))
```

## Fish and Water Covariation

##### Identify most abundant taxa for fish and water
```{r Fish - abundant taxa}
ps_rare_genus <- tax_glom(ps_rare, taxrank = "Genus")

# Convert to relative abundance
ps_rare_genus_rel <- transform_sample_counts(ps_rare_genus, function(x) x/sum(x))

# Aggregate to tank level
tank_rel_genus <- aggregate(. ~ TankID,
                             data = cbind(TankID = meta_rare$TankID,
                             as.data.frame(otu_table(ps_rare_genus_rel))),
                             FUN = mean)

# Set TankID as rownames
rownames(tank_rel_genus) <- tank_rel_genus$TankID
tank_rel_genus$TankID <- NULL

# Add facility metadata
tank_rel_genus_meta <- tank_rel_genus
tank_rel_genus_meta$TankID <- rownames(tank_rel_genus)
tank_rel_genus_meta <- tank_rel_genus_meta %>%
  left_join(meta_tank %>% select(TankID, Facility), by = "TankID")

# Average to facility level
facility_rel_genus <- tank_rel_genus_meta %>%
  group_by(Facility) %>%
  summarise(across(where(is.numeric), mean, na.rm = TRUE)) %>%
  column_to_rownames("Facility")

# Replace ASV IDs with genus names
tax_genus <- as.data.frame(tax_table(ps_rare_genus)) %>%
  rownames_to_column("ASV") %>%
  select(ASV, Genus)

# Rename columns from ASV IDs to genus names
colnames(facility_rel_genus) <- tax_genus$Genus[match(colnames(facility_rel_genus), tax_genus$ASV)]

# Find taxa exceeding 1% mean abundance across all facilities
overall_mean_genus <- colMeans(facility_rel_genus)
top_taxa_genus <- sort(overall_mean_genus[overall_mean_genus >= 0.01], 
                       decreasing = TRUE)
length(top_taxa_genus)
top_taxa_genus

# Facility specific percentages for top taxa
facility_rel_genus %>%
  select(names(top_taxa_genus)) %>%
  t() %>%
  as.data.frame() %>%
  mutate(across(everything(), ~ round(. * 100, 1))) %>%
  arrange(desc(rowMeans(.)))
```

```{r shared prevalant taxa}
# Get all genera present in any fish sample (at any abundance)
fish_genera_names <- colnames(facility_rel_genus)

# Get all genera present in any water sample (at any abundance)
water_genera_names <- colnames(facility_rel_genus_water)

# Top genera from each sample type (>1% mean abundance)
top_fish <- names(top_taxa_genus)
top_water <- names(top_taxa_genus_water)

# Check 1: Are any top water genera absent from fish entirely?
water_unique <- top_water[!top_water %in% fish_genera_names]
cat("Top water genera not found in any fish sample:\n")
print(water_unique)

# Check 2: Are any top fish genera absent from water entirely?
fish_unique <- top_fish[!top_fish %in% water_genera_names]
cat("\nTop fish genera not found in any water sample:\n")
print(fish_unique)


fish_low_in_water <- top_fish[!top_fish %in% top_water]
cat("Top fish genera not reaching 1% in water:\n")
print(fish_low_in_water)

# Check which top water genera fall below 1% in fish
water_low_in_fish <- top_water[!top_water %in% top_fish]
cat("\nTop water genera not reaching 1% in fish:\n")
print(water_low_in_fish)
```
#### Identify shared genera between fish and water
```{r shared genera fish and water}
# Get all genera present in fish at any abundance
# using facility_rel_genus which is already tank-averaged
fish_genera_all <- colnames(facility_rel_genus)[colSums(facility_rel_genus) > 0]

# Get all genera present in water at any abundance
water_genera_all <- colnames(facility_rel_genus_water)[colSums(facility_rel_genus_water) > 0]

# Shared genera
shared_genera <- intersect(fish_genera_all, water_genera_all)
cat("Total shared genera:", length(shared_genera), "\n")
cat("Total unique fish genera:", length(fish_genera_all), "\n")
cat("Total unique water genera:", length(water_genera_all), "\n")
cat("Total unique genera overall:", length(union(fish_genera_all, water_genera_all)), "\n")

# Phylum breakdown of shared genera
# Need taxonomy table
tax_shared <- as.data.frame(tax_table(ps_rare_genus)) %>%
  filter(Genus %in% shared_genera) %>%
  group_by(Phylum) %>%
  summarise(n = n()) %>%
  arrange(desc(n))

print(tax_shared)

# Genera abundant in both (>1% in both fish and water)
abundant_both <- shared_genera[
  shared_genera %in% names(top_taxa_genus) & 
  shared_genera %in% names(top_taxa_genus_water)]

cat("\nGenera exceeding 1% in both fish and water:\n")
print(abundant_both)

# Get their abundances in both sample types
data.frame(
  Genus = abundant_both,
  Fish_mean = round(colMeans(facility_rel_genus)[abundant_both] * 100, 1),
  Water_mean = round(colMeans(facility_rel_genus_water)[abundant_both] * 100, 1)
) %>% arrange(desc(Fish_mean))
```


# SIMPER
## Supplementary Table S3 - Water Microbiome Samples

For water samples, agglomerate taxa by Genus. Create data frames of taxonomy, OTU, and metadata tables.
```{r Water - supp 3 SIMPER SETUP}
 ps_rare_genus.w <-
  ps_rare.w%>%
  tax_glom("Genus")
taxonomy = as.data.frame(tax_table(ps_rare_genus.w))
taxonomy$Species = row.names(taxonomy)
rownames(taxonomy) = NULL
abund = as.data.frame(otu_table(ps_rare_genus.w))
meta.abund = as.data.frame(sample_data(ps_rare_genus.w))
fac = meta.abund$Facility
```

Conduct the SIMPER analysis. Select the top 10 significant SIMPER results per facility-to-facility comparison, adjust p-value for multiple comparisons, filter by significance, and move to a new dataframe. Use this dataframe to create a tidy table for publication.
```{r Water - supp 3 create simper object and table}
set.seed(123)
simp <- simper(abund, fac, permutations = 9999)

comparisons <- c("Ore1_Ore2", "Ore1_Nor2A", "Ore1_Nor2B", "Ore1_Nor1",
                 "Ore2_Nor2A", "Ore2_Nor2B", "Ore2_Nor1",
                 "Nor2A_Nor2B", "Nor2A_Nor1", "Nor2B_Nor1")

simper.results <- c()


for(i in 1:length(comparisons)) {
require(tidyverse)
temp <- summary(simp)[as.character(comparisons[i])] %>%
as.data.frame()
colnames(temp) <- gsub(
paste(comparisons[i],".", sep = ""), "", colnames(temp))
temp <- temp %>%
mutate(Comparison = comparisons[i],
Position = row_number()) %>%
  rownames_to_column(var = "Species")
simper.results <- rbind(simper.results, temp)
}

simper.results <- simper.results %>%
  left_join(taxonomy, by = "Species") %>%
  mutate(Genus = ifelse(is.na(Genus), Species, Genus)) # fallback if no annotation

# Perform BH p-value adjustment
simper.results <- simper.results %>%
  group_by(Comparison) %>%
  mutate(p_adj = p.adjust(p, method = "BH")) %>%
  ungroup()

# Create supplementary table with top 10 significant results per comparison
# Filter for significant results and get top 10 per comparison
suppl_table <- simper.results %>%
  filter(p_adj <= 0.05) %>%
  group_by(Comparison) %>%
  arrange(Position) %>%  # Sort by rank (Position) instead of p-value
  slice_head(n = 10) %>%  # Take top 10 per comparison
  ungroup() %>%
  mutate(
    # Clean up the comparison names for better readability
    Comparison_Clean = case_when(
      Comparison == "Ore1_Ore2"   ~ "Ore1 vs Ore2",
  Comparison == "Ore1_Nor1"   ~ "Ore1 vs Nor1",
  Comparison == "Ore1_Nor2A"  ~ "Ore1 vs Nor2A",
  Comparison == "Ore1_Nor2B"  ~ "Ore1 vs Nor2B",
  Comparison == "Ore2_Nor1"   ~ "Ore2 vs Nor1",
  Comparison == "Ore2_Nor2A"  ~ "Ore2 vs Nor2A",
  Comparison == "Ore2_Nor2B"  ~ "Ore2 vs Nor2B",
  Comparison == "Nor2A_Nor1"  ~ "Nor2A vs Nor1",
  Comparison == "Nor2B_Nor1"  ~ "Nor2B vs Nor1",
  Comparison == "Nor2A_Nor2B" ~ "Nor2A vs Nor2B",
  TRUE ~ Comparison
),
    # Round numerical values for readability
    Average_Contribution = round(average * 100, 2),  # Convert to percentage
    P_adj_value = round(p_adj, 4),
    # Create factor to control order of facility comparisons
    Comparison_Order = factor(Comparison_Clean, levels = c(
      "Ore1 vs Ore2", "Ore1 vs Nor1", "Ore1 vs Nor2A", "Ore1 vs Nor2B", 
      "Ore2 vs Nor1", "Ore2 vs Nor2A", "Ore2 vs Nor2B", 
      "Nor2A vs Nor1", "Nor2B vs Nor1", "Nor2A vs Nor2B"
    ))
  ) %>%
  arrange(Comparison_Order, Position) %>%  # Order by comparison order, then by rank
  select(Comparison_Clean, Genus, Average_Contribution, P_adj_value, Position) %>%
  rename(
    "Facility Comparison" = Comparison_Clean,
    "Genus" = Genus,
    "Average Contribution (%)" = Average_Contribution,
    "p-adj-value" = P_adj_value,
    "Rank" = Position
  )

# Create a formatted table with row groupings per comparison
formatted_table_water <- suppl_table %>%
  kable(format = "html", 
        caption = "Supplementary Table S3: Top 10 most significant ASVs contributing tank water microbiome dissimilarity between facility comparisons (SIMPER analysis, p-adj. < 0.05)",
        align = c("l", "l", "c", "c", "c")) %>%
  kable_styling(bootstrap_options = c("striped", "hover", "condensed"),
                full_width = FALSE,
                font_size = 12) %>%
  column_spec(1, bold = TRUE, width = "3cm") %>%
  column_spec(2, width = "2cm") %>%
  column_spec(3:5, width = "1.5cm")

# Add row groups for each facility comparison
for (comp in unique(suppl_table$`Facility Comparison`)) {
  comp_rows <- which(suppl_table$`Facility Comparison` == comp)
  formatted_table_water <- formatted_table_water %>%
    group_rows(comp, min(comp_rows), max(comp_rows))
}


```

Display formatted table. 
```{r Water - Supp 3 Simper Table Water}
formatted_table_water

#write.csv(suppl_table, "Figures/25_AM/S5WaterSIMPER.csv", row.names = TRUE)
```


## Supplementary Table S5 - Fish Microbiome Samples

Repeat previous steps for fish microbiome samples.
```{r Fish - supp 5 data setup}
 ps_tank_genus <-
  ps_tank%>%
  tax_glom("Genus")
taxonomy_fish = as.data.frame(tax_table(ps_tank_genus))
taxonomy_fish$Species = row.names(taxonomy_fish)
rownames(taxonomy_fish) = NULL
abund_fish = as.data.frame(otu_table(ps_tank_genus))
meta.abund.fish = as.data.frame(sample_data(ps_tank_genus))
fac_fish = meta.abund.fish$Facility
```

```{r Fish - supp 4 simper create simper}

# calculate SIMPER
set.seed(123)
simp.fish <- simper(abund_fish, fac_fish, permutations = 9999)

# define comparison groups
simper.results.fish <- c()

# create new table for grouped SIMPER values
for(i in 1:length(comparisons)) {
require(tidyverse)
temp1 <- summary(simp.fish)[as.character(comparisons[i])] %>%
as.data.frame()
colnames(temp1) <- gsub(
paste(comparisons[i],".", sep = ""), "", colnames(temp1))
temp1 <- temp1 %>%
mutate(Comparison = comparisons[i],
Position = row_number()) %>%
  rownames_to_column(var = "Species")
simper.results.fish <- rbind(simper.results.fish, temp1)
}

simper.results.fish <- simper.results.fish %>%
  left_join(taxonomy_fish, by = "Species") %>%
  mutate(Genus = ifelse(is.na(Genus), Species, Genus)) # fallback if no annotation

# Perform BH p-value adjustment
simper.results.fish <- simper.results.fish %>%
  group_by(Comparison) %>%
  mutate(p_adj = p.adjust(p, method = "BH")) %>%
  ungroup()

# Create supplementary table with top 10 significant results per comparison
# Filter for significant results and get top 10 per comparison
suppl_table1 <- simper.results.fish %>%
  filter(p_adj <= 0.05) %>%
  group_by(Comparison) %>%
  arrange(Position) %>%  # Sort by rank (Position) instead of p-value
  slice_head(n = 10) %>%  # Take top 10 per comparison
  ungroup() %>%
  mutate(
    # Clean up the comparison names for better readability
    Comparison_Clean = case_when(
      Comparison == "Ore1_Ore2" ~ "Ore1 vs Ore2",
      Comparison == "Ore1_Nor1" ~ "Ore1 vs Nor1", 
      Comparison == "Ore1_Nor2A" ~ "Ore1 vs Nor2A",
      Comparison == "Ore1_Nor2B" ~ "Ore1 vs Nor2B",
      Comparison == "Nor1_Ore2" ~ "Ore2 vs Nor1",
      Comparison == "Nor2A_Ore2" ~ "Ore2 vs Nor2A", 
      Comparison == "Nor2B_Ore2" ~ "Ore2 vs Nor2B",
      Comparison == "Nor2A_Nor1" ~ "Nor2A vs Nor1",
      Comparison == "Nor2B_Nor1" ~ "Nor2B vs Nor1",
      Comparison == "Nor2B_Nor2A" ~ "Nor2A vs Nor2B",
      TRUE ~ Comparison
    ),
    # Round numerical values for readability
    Average_Contribution = round(average * 100, 2),  # Convert to percentage
    P_adj_value = round(p_adj, 4),
    # Create factor to control order of facility comparisons
    Comparison_Order = factor(Comparison_Clean, levels = c(
      "Ore1 vs Ore2", "Ore1 vs Nor1", "Ore1 vs Nor2A", "Ore1 vs Nor2B", 
      "Ore2 vs Nor1", "Ore2 vs Nor2A", "Ore2 vs Nor2B", 
      "Nor2A vs Nor1", "Nor2B vs Nor1", "Nor2A vs Nor2B"
    ))
  ) %>%
  arrange(Comparison_Order, Position) %>%  # Order by comparison order, then by rank
  select(Comparison_Clean, Genus, Average_Contribution, P_adj_value, Position) %>%
  rename(
    "Facility Comparison" = Comparison_Clean,
    "Genus" = Genus,
    "Average Contribution (%)" = Average_Contribution,
    "p-adj-value" = P_adj_value,
    "Rank" = Position
  )

# Create a formatted table with row groupings per comparison
formatted_table_fish <- suppl_table1 %>%
  kable(format = "html", 
        caption = "Supplementary Table S5: Top 10 most significant ASVs contributing to fish gut microbiome dissimilarity between facility comparisons (SIMPER analysis, p < 0.05)",
        align = c("l", "l", "c", "c", "c")) %>%
  kable_styling(bootstrap_options = c("striped", "hover", "condensed"),
                full_width = FALSE,
                font_size = 12) %>%
  column_spec(1, bold = TRUE, width = "3cm") %>%
  column_spec(2, width = "2cm") %>%
  column_spec(3:5, width = "1.5cm")

# Add row groups for each facility comparison
for (comp in unique(suppl_table1$`Facility Comparison`)) {
  comp_rows <- which(suppl_table1$`Facility Comparison` == comp)
  formatted_table_fish <- formatted_table_fish %>%
    group_rows(comp, min(comp_rows), max(comp_rows))
}

```

Display formatted fish microbiome table. 
```{r Fish - Supp 4 Simper Table}
formatted_table_fish

write.csv(suppl_table1, "Figures/25_AM/S5FishSIMPER.csv", row.names = TRUE)
```

# Figure 9 - FEAST Source-Tracking

In the first step of the FEAST analysis, data are analyzed using the facility 'true' names (see Figure 1 in the manuscript; e.g., Huestis, ZIRC, JutfeltA). In the second step, these are corrected to the standardized facility identifiers (e.g., Ore1, Ore2). All FEAST output files are saved locally.

Create FEAST output files where, for each facility, all fish samples within that facility are identified as sinks and tank water samples as potential sources. Repeat this with fish samples identified as potential sources and tank water samples as sinks.  

```{r Fig 9 create FEAST output files, eval = FALSE}
# create metadata table and OTU table for FEAST and pipe through

facilities = as.character(unique(data.frame(sample_data(ps_rare.all))$FacilityB))
# facilities = facilities[1]
waterorfish = c('water', 'fish')

# waterorfish = 'water'
for (fac in facilities) {
  for (sink in waterorfish) {
    if (sink == 'water') source = 'fish'
    else if (sink == 'fish') source = 'water'
    data.frame(sample_data(ps_rare.all)) %>%
      as_tibble(rownames = "SampleID") %>%
      select(SampleID, Env = FacType) %>%
      mutate(SourceSink = case_when(grepl(sink, Env) ~ "Sink", grepl(source, Env) ~ "Source")) %>%
      arrange(SourceSink) %>%
      filter(grepl(paste0(sink, '_', fac, '|', source, '_', fac), Env)) %>%
      mutate(id = row_number()) %>%
      mutate(id = ifelse(SourceSink == "Source", "", id)) ->
      meta.source

    data.frame(otu_table(ps_rare.all))[meta.source$SampleID, ] ->
      otu.source
    meta.source <- column_to_rownames(meta.source, var = "SampleID") 
    otu.source <- as.matrix(otu.source)

    outfile = paste0(fac, "_", sink)
    FEAST(C = otu.source, metadata = meta.source, different_sources_flag = 0, dir_path = "C:/Users/kayla/Documents/Dissertation/Fish Facility Project/Analyses/FEAST/am2025", outfile=outfile)
  }
}

```

```{r Identify tanks}
# Get fish-to-tank mapping from individual fish phyloseq
fish_tank_map <- data.frame(sample_data(ps_rare)) %>%
  rownames_to_column("SampleID") %>%
  select(SampleID, TankID, Facility)

# Get water-to-tank mapping
water_tank_map <- data.frame(sample_data(ps_rare.w)) %>%
  rownames_to_column("SampleID") %>%
  select(SampleID, TankID, Facility)
```

#### Fish as Sink
```{r process FEAST, fish as sink}
# Function to process FEAST output
process_feast_output <- function(output_file, fish_meta, water_meta) {
  
  output <- read.delim(output_file)
  
  results <- lapply(rownames(output), function(fish_id) {
    
    # Strip facility suffix to get original Sample_ID
    clean_fish_id <- gsub("_fish_.*", "", fish_id)
    
    # Get this fish's tank and facility
    fish_info <- fish_meta[fish_meta$SampleID == clean_fish_id, ]
    fish_tank <- fish_info$TankID
    fish_fac <- fish_info$Facility
    
    # Get source columns (not Unknown)
    source_cols <- colnames(output)[colnames(output) != "Unknown"]
    
    # Extract water Sample_IDs from column names
    water_ids_in_output <- gsub("_water_.*", "", source_cols)
    
    # Match to water metadata
    water_info <- water_meta[match(water_ids_in_output, water_meta$SampleID), ]
    
    # Categorize columns
    same_tank_cols <- source_cols[!is.na(water_info$TankID) & 
                                   water_info$TankID == fish_tank]
    
    same_fac_cols <- source_cols[!is.na(water_info$Facility) & 
                                  water_info$Facility == fish_fac &
                                  !source_cols %in% same_tank_cols]
    
    # Sum contributions by category
    same_tank_sum <- if(length(same_tank_cols) > 0) {
      sum(output[fish_id, same_tank_cols], na.rm = TRUE)
    } else { NA }
    
    same_fac_sum <- if(length(same_fac_cols) > 0) {
      sum(output[fish_id, same_fac_cols], na.rm = TRUE)
    } else { 0 }
    
    data.frame(
      SampleID = fish_id,
      TankID = fish_tank,
      Facility = fish_fac,
      same_tank = same_tank_sum,
      same_facility = same_fac_sum,
      unknown = output[fish_id, "Unknown"]
    )
  }) %>% bind_rows()
  
  return(results)
}
```

```{r}
# Using existing file names with old facility names
feast_ore1 <- process_feast_output(
  "FEAST/am2025/Huestis_fish_source_contributions_matrix.txt",
  fish_tank_map, water_tank_map)

feast_ore2 <- process_feast_output(
  "FEAST/am2025/ZIRC_fish_source_contributions_matrix.txt",
  fish_tank_map, water_tank_map)

feast_nor1 <- process_feast_output(
  "FEAST/am2025/Yaksi_fish_source_contributions_matrix.txt",
  fish_tank_map, water_tank_map)

feast_nor2a <- process_feast_output(
  "FEAST/am2025/JutfeltA_fish_source_contributions_matrix.txt",
  fish_tank_map, water_tank_map)

feast_nor2b <- process_feast_output(
  "FEAST/am2025/JutfeltB_fish_source_contributions_matrix.txt",
  fish_tank_map, water_tank_map)


```

```{r}
# Combine all facilities
feast_all <- bind_rows(feast_ore1, feast_ore2, feast_nor1, 
                        feast_nor2a, feast_nor2b) %>%
  mutate(Facility = factor(Facility, 
                            levels = c("Ore1", "Ore2", "Nor1", "Nor2A", "Nor2B")))

# run the summary
feast_summary <- feast_all %>% 
  group_by(Facility) %>% 
  summarise(
    n = n(),
    mean_same_tank = mean(same_tank, na.rm = TRUE),
    mean_same_facility = mean(same_facility, na.rm = TRUE),
    mean_unknown = mean(unknown, na.rm = TRUE),
    n_no_tank_water = sum(is.na(same_tank))
  )

write.csv(feast_summary, "FEAST/am2025/feast_summary.csv", row.names = FALSE)
```
```{r}
feast_long <- feast_all %>%
  mutate(
    same_tank = pmin(same_tank, 1),
    same_facility = pmin(same_facility, 1),
    unknown = pmin(unknown, 1)
  ) %>%
  pivot_longer(cols = c(same_tank, same_facility, unknown),
               names_to = "Source",
               values_to = "Proportion") %>%
  mutate(
    Source = factor(Source,
                    levels = c("same_tank", "same_facility", "unknown"),
                    labels = c("Same Tank", "Same Facility", "Unknown")),
    Facility = factor(Facility,
                      levels = c("Ore1", "Ore2", "Nor1", "Nor2A", "Nor2B"))
  )

# Plot
feast_plot <- ggplot(feast_long, 
                      aes(x = Source, y = Proportion,
                          fill = Facility, color = Facility)) +
  facet_wrap(~ Facility, nrow = 1) +
  geom_boxplot(alpha = 0.6, outlier.shape = NA, width = 0.6) +
  geom_jitter(width = 0.1, size = 1.2, alpha = 0.7) +
  scale_fill_manual(values = locuszoom) +
  scale_color_manual(values = locuszoom) +
  scale_y_continuous(limits = c(0, 1)) +
  theme_bw() +
  theme(
    panel.grid.major.y = element_line(color = "grey90"),
    panel.grid.major.x = element_blank(),
    panel.grid.minor.y = element_line(color = "grey90"),
    panel.background = element_rect(colour = "black", linewidth = 0.5),
    axis.text.x = element_text(angle = 45, hjust = 1),
    legend.position = "none",
    strip.background = element_blank(),
    strip.text = element_text(face = "bold")
  ) +
  labs(x = "", y = "Source Proportion")

```
#### Fish as Source 
```{r}
process_feast_output_water <- function(output_file, fish_meta, water_meta) {
  
  output <- read.delim(output_file)
  
  results <- lapply(rownames(output), function(water_id) {
    
    # Strip facility suffix to get original water Sample_ID
    clean_water_id <- gsub("_water_.*", "", water_id)
    
    # Get this water sample's tank and facility
    water_info <- water_meta[water_meta$SampleID == clean_water_id, ]
    water_tank <- water_info$TankID
    water_fac <- water_info$Facility
    
    # Get source columns (not Unknown)
    source_cols <- colnames(output)[colnames(output) != "Unknown"]
    
    # Extract fish Sample_IDs from column names
    fish_ids_in_output <- gsub("_fish_.*", "", source_cols)
    
    # Match to fish metadata
    fish_info_all <- fish_meta[match(fish_ids_in_output, fish_meta$SampleID), ]
    
    # Categorize columns
    same_tank_cols <- source_cols[!is.na(fish_info_all$TankID) & 
                                   fish_info_all$TankID == water_tank]
    
    same_fac_cols <- source_cols[!is.na(fish_info_all$Facility) & 
                                  fish_info_all$Facility == water_fac &
                                  !source_cols %in% same_tank_cols]
    
    # Sum contributions by category
    same_tank_sum <- if(length(same_tank_cols) > 0) {
      sum(output[water_id, same_tank_cols], na.rm = TRUE)
    } else { NA }
    
    same_fac_sum <- if(length(same_fac_cols) > 0) {
      sum(output[water_id, same_fac_cols], na.rm = TRUE)
    } else { 0 }
    
    data.frame(
      SampleID = water_id,
      TankID = water_tank,
      Facility = water_fac,
      same_tank = same_tank_sum,
      same_facility = same_fac_sum,
      unknown = output[water_id, "Unknown"]
    )
  }) %>% bind_rows()
  
  return(results)
}

# Run for all facilities using old file names
feast_water_ore1 <- process_feast_output_water(
  "FEAST/am2025/Huestis_water_source_contributions_matrix.txt",
  fish_tank_map, water_tank_map)

feast_water_ore2 <- process_feast_output_water(
  "FEAST/am2025/ZIRC_water_source_contributions_matrix.txt",
  fish_tank_map, water_tank_map)

feast_water_nor1 <- process_feast_output_water(
  "FEAST/am2025/Yaksi_water_source_contributions_matrix.txt",
  fish_tank_map, water_tank_map)

feast_water_nor2a <- process_feast_output_water(
  "FEAST/am2025/JutfeltA_water_source_contributions_matrix.txt",
  fish_tank_map, water_tank_map)

feast_water_nor2b <- process_feast_output_water(
  "FEAST/am2025/JutfeltB_water_source_contributions_matrix.txt",
  fish_tank_map, water_tank_map)

# Combine all facilities
feast_water_all <- bind_rows(
  feast_water_ore1, feast_water_ore2, feast_water_nor1,
  feast_water_nor2a, feast_water_nor2b) %>%
  mutate(Facility = factor(Facility,
                            levels = c("Ore1", "Ore2", "Nor1", "Nor2A", "Nor2B")))

# Summary
feast_water_summary <- feast_water_all %>%
  group_by(Facility) %>%
  summarise(
    n = n(),
    mean_same_tank = round(mean(same_tank, na.rm = TRUE), 4),
    mean_same_facility = round(mean(same_facility, na.rm = TRUE), 4),
    mean_unknown = round(mean(unknown, na.rm = TRUE), 4),
    n_no_tank_fish = sum(is.na(same_tank))
  )

print(feast_water_summary)
```


## Figure 9 Plot

Remove the source proportion sums from each dataframe from each facility. Combine these into one dataframe and the corresponding facility identity. Repeat for both fish and water samples. 
```{r Fig 9 combine data for plotting}
# Reshape water sink data for plotting, excluding Ore2
feast_water_long <- feast_water_all %>%
  filter(Facility != "Ore2") %>%
  mutate(
    same_tank = pmin(same_tank, 1),
    same_facility = pmin(same_facility, 1),
    unknown = pmin(unknown, 1)
  ) %>%
  pivot_longer(cols = c(same_tank, same_facility, unknown),
               names_to = "Source",
               values_to = "Proportion") %>%
  mutate(
    Source = factor(Source,
                    levels = c("same_tank", "same_facility", "unknown"),
                    labels = c("Same Tank", "Same Facility", "Unknown")),
    Facility = factor(Facility,
                      levels = c("Ore1", "Nor1", "Nor2A", "Nor2B"))
  )

# Water as sink plot
feast_plot_water <- ggplot(feast_water_long,
                            aes(x = Source, y = Proportion,
                                fill = Facility, color = Facility)) +
  facet_wrap(~ Facility, nrow = 1) +
  geom_boxplot(alpha = 0.6, outlier.shape = NA, width = 0.6) +
  geom_jitter(width = 0.1, size = 1.2, alpha = 0.7) +
  scale_fill_manual(values = locuszoom[c(1, 3, 4, 5)]) +
  scale_color_manual(values = locuszoom[c(1, 3, 4, 5)]) +
  scale_y_continuous(limits = c(0, 1)) +
  theme_bw() +
  theme(
    panel.grid.major.y = element_line(color = "grey90"),
    panel.grid.major.x = element_blank(),
    panel.grid.minor.y = element_line(color = "grey90"),
    panel.background = element_rect(colour = "black", linewidth = 0.5),
    axis.text.x = element_text(angle = 45, hjust = 1),
    legend.position = "none",
    strip.background = element_blank(),
    strip.text = element_text(face = "bold")
  ) +
  labs(x = "", y = "Source Proportion",
       title = "Water as Sink")

# Also add title to fish plot for clarity
feast_plot_fish <- feast_plot + 
  labs(title = "Fish as Sink")

# Combine with ggarrange
feast_combined <- ggarrange(feast_plot_fish, feast_plot_water,
                              ncol = 1, nrow = 2,
                              labels = "AUTO")

feast_combined

ggsave("Figures/25_AM/Fig9_FEAST_combined.png", feast_combined,
        width = 170, height = 200, units = "mm", dpi = 300)
```
